# Supplementary material for: Pre-treatment EMG can be used to model post-treatment muscle coordination during walking in children with cerebral palsy
Source: PLoS One. 2020 Feb 12;15(2):e0228851. doi: 10.1371/journal.pone.0228851 (PMC7015404; doi:10.1371/journal.pone.0228851)
Supplement: S1 Appendix — (XLSX) [file pone.0228851.s001.xlsx]

## Sheet: Sheet1
	Overview of surgery procedures in SEMLS			Overview of GMFCS levels
	Surgery	Number of patients		Level	Number of patients
	Muscle lengthening			BOTOX
	Adductor Longus	3		I	11
	Achilles Tendon	1		II	14
	Tibialis Posterior	3		SEMLS
	Semitendinosus	2		I	12
	Gastrocnemius	1		II	9
	Psoas	1
	Muscle transfer			Overview of the injected muscles
	Rectus Femoris	5		Injected muscles	Number of patients
	Tibialis Anterior	3		BOTOX
	Muscle release			Rectus Femoris	3
	Adductor Longus			Biceps Femoris	2
	Talonavicular Capsule	1		Medial Hamstring	22
				Gastrocnemius	19
	Varisation derotation osteotomy	9		Soleus	7
	Extension derotation osteotomy	3		SEMLS
	Patella advancement	3		Rectus Femoris	6
	Derotation			Biceps Femoris	0
	Femur	4		Medial Hamstring	13
	Tibia	3		Gastrocnemius	9
	Opening wedge osteotomy calcaneus	3		Soleus	3
